# Supplementary material for: Genetic Potential of Newly Developed Maize Hybrids under Different Water-Availability Conditions in an Arid Environment
Source: Life (Basel). 2024 Mar 29;14(4):453. doi: 10.3390/life14040453 (PMC11051332; doi:10.3390/life14040453)
Supplement: Supplementary file 1 [file life-14-00453-s001.zip]

Archive with 1 entries (1 files):
- life-2886997-supplementary.pdf
